# Supplementary material for: Antimicrobial Resistance Profiles of Enterococcus faecium and Enterococcus faecalis Isolated from Healthy Dogs and Cats in South Korea
Source: Microorganisms. 2023 Dec 15;11(12):2991. doi: 10.3390/microorganisms11122991 (PMC10745814; doi:10.3390/microorganisms11122991)
Supplement: Supplementary file 1 [file microorganisms-11-02991-s001.zip]

Archive with 1 entries (1 files):
- microorganisms-2764392-supplementary.pdf
